# Supplementary material for: MoS2-Cu/CuO@graphene Heterogeneous Photocatalysis for Enhanced Photocatalytic Degradation of MB from Water
Source: Polymers (Basel). 2022 Aug 10;14(16):3259. doi: 10.3390/polym14163259 (PMC9414561; doi:10.3390/polym14163259)
Supplement: Supplementary file 1 [file polymers-14-03259-s001.zip]

Archive with 1 entries (1 files):
- polymers-1800215-supplementary.pdf
